# Supplementary material for: Basal-like phenotype is not associated with patient survival in estrogen-receptor-negative breast cancers
Source: Breast Cancer Res. 2007 Jan 31;9(1):R16. doi: 10.1186/bcr1649 (PMC1851391; doi:10.1186/bcr1649)
Supplement: Additional File 2 — An Excel file containing the top 200 genes list generated for the immunohistochemically CK5/14-positive ER-negative breast cancers. The membrane association is defined. [file bcr1649-S2.xls]

## Sheet: Sheet1
Supplemental table 1
Rank Golub	Sign in Basal positive tumors	Golub score	Gene Name	Gene Symbol	Unigene ClusterID	IMAGE cloneID	Cytoband	Sequence	OMIM	Stitziel	Diehn	SwissProt
1	–	0.777953	EST	N/A	N/A	1473914	N/A	N/A	N/A	N/A	N/A	N/A
2	–	0.769475	CDNA FLJ31660 fis, clone NT2RI2004410	N/A	Hs.4749	845037	N/A	AK124576	N/A	No	No	No
3	+	0.76371	Adenosylmethionine decarboxylase 1	AMD1	Hs.159118	149013	6q21-q22	NM_001634	180980	No	No	No
4	–	0.752788	ATP-binding cassette, sub-family C (CFTR/MRP), member 6	ABCC6	Hs.442182	453988	16p13.1	NM_001171	N/A	No	No	1>Integral membrane protein (By similarity).
5	+	0.74592	Jerky homolog-like (mouse)	JRKL	Hs.105940	1608898	11q21	NM_003772	603211	No	No	No
6	–	0.742142	Melanophilin	MLPH	Hs.102406	1558642	2q37.3	NM_024101	606526	No	No	No
7	–	0.741949	T-box 3 (ulnar mammary syndrome)	TBX3	Hs.129895	397488	12q24.1	NM_016569	601621	No	No	No
8	–	0.737283	K+ channel tetramerization protein	GMRP-1	Hs.332382	79632	11p15.2	NM_032320	N/A	No	No	No
9	–	0.731379	KIAA0310	KIAA0310	Hs.522500	809944	9q34.3	AB002308	N/A	No	No	No
10	+	0.721946	Adenosylmethionine decarboxylase 1	AMD1	Hs.159118	149013	6q21-q22	NM_001634	180980	No	No	No
11	+	0.712814	Epithelial V-like antigen 1	EVA1	Hs.116651	233464	11q24	NM_005797	604873	No	No	1>Type I membrane protein (Probable).
12	–	0.712661	Peroxisome proliferative activated receptor, alpha	LOC150383	Hs.103110	81050	22q13.31	NM_207327	N/A	No	No	No
13	–	0.710982	Trefoil factor 1 (breast cancer, estrogen-inducible sequence expressed in)	TFF1	Hs.162807	2504927	21q22.3	NM_003225	113710	No	No	1>Secreted.
14	–	0.707832	EST	N/A	N/A	1616181	N/A	N/A	N/A	N/A	N/A	N/A
15	–	0.701241	Bone morphogenetic protein 4	BMP4	Hs.68879	797048	14q22-q23	NM_001202	112262	No	No	No
16	–	0.700709	X-box binding protein 1	XBP1	Hs.437638	417867	22q12.1	NM_005080	194355	No	No	No
17	+	0.700156	EST	N/A	N/A	N/A	N/A	N/A	N/A	N/A	N/A	N/A
18	+	0.69875	Homo sapiens, clone IMAGE:4337652, mRNA	N/A	Hs.381985	773204	N/A	BC018676	N/A	No	No	No
19	+	0.697655	XM_011453 p53-induced protein PIGPC1 (PIGPC1)	N/A	N/A	N/A	N/A	N/A	N/A	N/A	N/A	N/A
20	–	0.689096	Xeroderma pigmentosum, complementation group A	XPA	Hs.288867	788141	9q22.3	NM_000380	278700	No	No	No
21	–	0.688925	RAB17, member RAS oncogene family	RAB17	Hs.44278	294537	2q37.3	NM_022449	N/A	No	No	No
22	+	0.687912	Myosin, light polypeptide 4, alkali; atrial, embryonic	MYL4	Hs.463300	454341	17q21-qter	NM_002476	160770	No	No	No
23	+	0.686136	Cirrhosis, autosomal recessive 1A (cirhin)	CIRH1A	Hs.461113	377253	16q22.1	NM_032830	607456	No	No	No
24	–	0.683024	EST	N/A	N/A	86035	N/A	N/A	N/A	N/A	N/A	N/A
25	+	0.682468	AL023582 Human DNA sequence from clone 496H19 on chromosome 6q24	N/A	N/A	N/A	N/A	N/A	N/A	N/A	N/A	N/A
26	+	0.682072	Crystallin, alpha B	CRYAB	Hs.408767	839736	11q22.3-q23.1	NM_001885	123590	No	No	No
27	+	0.678555	Comparative gene identification transcript 37	CGI-37	Hs.501513	1603408	16q22.1	NM_016101	N/A	No	No	No
28	–	0.675413	Solute carrier family 13 (sodium-dependent citrate transporter), member 5	SLC13A5	Hs.399496	84079	17p13.1	NM_177550	608305	No	No	No
29	–	0.674498	EST	N/A	N/A	417393	N/A	N/A	N/A	N/A	N/A	N/A
30	–	0.672095	Sel-1 suppressor of lin-12-like (C. elegans)	SEL1L	Hs.181300	81578	14q24.3-q31	NM_005065	602329	Yes	No	1>Integral membrane protein (Potential).
31	–	0.671	AL021391 RP1-102D24	N/A	N/A	N/A	N/A	N/A	N/A	N/A	N/A	N/A
32	–	0.664222	Adenosine deaminase, RNA-specific	ADAR	Hs.12341	23114	1q21.1-q21.2	NM_001111	601059	No	No	No
33	+	0.663736	Kallikrein 6 (neurosin, zyme)	KLK6	Hs.79361	809784	19q13.3	NM_002774	602652	No	No	1>Secreted.
34	+	0.663498	COX4 neighbor	NOC4	Hs.173162	625683	16q24	NM_006067	604886	No	No	No
35	+	0.662889	Phosphofructokinase, platelet	PFKP	Hs.26010	950682	10p15.3-p15.2	NM_002627	171840	Yes	Yes	No
36	+	0.661725	Epithelial V-like antigen 1	EVA1	Hs.116651	453112	11q24	NM_005797	604873	No	No	1>Type I membrane protein (Probable).
37	+	0.660925	Chromosome 1 open reading frame 163	FLJ12439	Hs.349905	2107440	1p32.3	NM_023077	N/A	No	No	No
38	+	0.659301	Comparative gene identification transcript 37	CGI-37	Hs.501513	1461604	16q22.1	NM_016101	N/A	No	No	No
39	+	0.655871	BC006481 tubulin alpha 1(microtubule)	N/A	N/A	N/A	N/A	N/A	N/A	N/A	N/A	N/A
40	–	0.653004	Chromosome 17 open reading frame 28	C17orf28	Hs.11067	79726	17q25.1	NM_030630	605752	No	No	No
41	+	0.650638	Small fragment nuclease	DKFZP566E1	Hs.7527	810284	11q23.1-q23.2	NM_015523	607149	No	No	No
42	+	0.645601	Solute carrier family 2 (facilitated glucose transporter), member 1	SLC2A1	Hs.473721	207358	1p35-p31.3	NM_006516	138140	No	No	1>Integral membrane protein. Localizes primarily at the cell surface (By similarity).
43	–	0.644891	EST	N/A	N/A	950615	N/A	N/A	N/A	N/A	N/A	N/A
44	–	0.63951	KIAA0882 protein	KIAA0882	Hs.480819	2284924	4q31.21	NM_015130	N/A	No	No	No
45	+	0.637653	RIO kinase 1 (yeast)	RIOK1	Hs.437474	452863	6p24.3	NM_031480	N/A	No	No	No
46	+	0.637569	NM_002799 proteasome (prosome macropain) subunit beta type 7(protein degradation)	N/A	N/A	N/A	N/A	N/A	N/A	N/A	N/A	N/A
47	–	0.630284	Tumor protein p53 inducible nuclear protein 1	TP53INP1	Hs.492261	814528	8q22	NM_033285	606185	No	No	No
48	+	0.630259	PAK1 interacting protein 1	PAK1IP1	Hs.310231	1569107	6p24.1	NM_017906	607811	No	No	No
49	+	0.629579	Neuropilin (NRP) and tolloid (TLL)-like 2	NETO2	Hs.444046	815556	16q11	NM_018092	607974	No	No	No
50	+	0.627452	Chromosome 4 open reading frame 14	C4orf14	Hs.8715	814443	4q12	NM_032313	N/A	No	No	No
51	+	0.62632	Tripartite motif-containing 29	TRIM29	Hs.504115	377275	11q22-q23	NM_012101	N/A	No	No	No
52	–	0.625395	EST	N/A	N/A	399463	N/A	N/A	N/A	N/A	N/A	N/A
53	+	0.625129	MRNA; cDNA DKFZp761L1121 (from clone DKFZp761L1121)	N/A	Hs.171939	323322	N/A	BQ719686	N/A	No	No	No
54	–	0.624726	Neural proliferation, differentiation and control, 1	NPDC1	Hs.105547	2017597	9q34.3	NM_015392	605798	Yes	No	No
55	–	0.623508	V-erb-b2 erythroblastic leukemia viral oncogene homolog 2, neuro/glioblastoma derived oncogene homolog (avian)	ERBB2	Hs.446352	783729	17q11.2-q12	NM_004448	164870	No	No	1>Type I membrane protein.
56	+	0.623022	Tubulin, alpha 1 (testis specific)	TUBA1	Hs.75318	612274	2q35	NM_006000	N/A	No	No	No
57	–	0.619282	LIM domain binding 3	LDB3	Hs.49998	2067500	10q22.3-q23.2	NM_007078	605906	No	No	No
58	–	0.618813	Sorting nexin 9	SNX9	Hs.191213	46360	6q25.1-q26	NM_016224	605952	No	No	No
59	–	0.617917	Xeroderma pigmentosum, complementation group A	XPA	Hs.288867	668262	9q22.3	NM_000380	278700	No	No	No
60	–	0.616602	Transcribed locus, weakly similar to XP_517454.1 PREDICTED: similar to hypothetical protein MGC45438 [Pan troglodytes]	N/A	Hs.453381	796531	N/A	BU078529	N/A	No	No	No
61	+	0.616492	ATP-binding cassette, sub-family B (MDR/TAP), member 10	ABCB10	Hs.17614	193990	1q42	NM_012089	605454	No	No	1>Integral membrane protein. Mitochondrial inner membrane.
62	–	0.616403	Solute carrier family 16 (monocarboxylic acid transporters), member 2	SLC16A2	Hs.75317	773344	Xq13.2	NM_006517	300095	No	No	1>Integral membrane protein. Plasma membrane (Probable).
63	+	0.61524	AC003984 Human PAC clone RP4-566F10 from 7q21	N/A	N/A	N/A	N/A	N/A	N/A	N/A	N/A	N/A
64	–	0.613521	Zinc finger protein 511	ZNF511	Hs.422113	1569463	10q26.3	NM_145806	N/A	No	No	No
65	+	0.613385	Huntingtin interacting protein 2	HIP2	Hs.50308	233581	4p14	NM_005339	602846	No	No	No
66	–	0.613043	Rabaptin, RAB GTPase binding effector protein 1	RABEP1	Hs.551518	2545220	17p13.2	NM_004703	603616	No	No	No
67	+	0.611917	ATP synthase, H+ transporting, mitochondrial F1 complex, gamma polypeptide 1	ATP5C1	Hs.271135	2448636	10p15.1	NM_005174	108729	No	No	No
68	–	0.611171	A disintegrin-like and metalloprotease (reprolysin type) with thrombospondin type 1 motif, 7	ADAMTS7	Hs.16441	1609975	15q24.2	NM_014272	605009	No	No	1>Secreted. Associated with the extracellular matrix (By similarity).
69	–	0.61106	LAG1 longevity assurance homolog 6 (S. cerevisiae)	LASS6	Hs.506829	2312454	2q24.3	NM_203463	N/A	No	Yes	1>Integral membrane protein. Nuclear (Potential).
70	–	0.609969	Solute carrier family 2 (facilitated glucose transporter), member 10	SLC2A10	Hs.305971	758347	20q13.1	NM_030777	606145	No	No	1>Integral membrane protein.
71	–	0.606882	Pleckstrin homology domain containing, family F (with FYVE domain) member 2	PLEKHF2	Hs.29724	150003	8q22.1	NM_024613	N/A	No	No	No
72	–	0.606839	Golgi phosphoprotein 2	GOLPH2	Hs.494337	811582	9q21.33	NM_177937	606804	No	No	No
73	–	0.605354	Casein kinase 1, delta	CSNK1D	Hs.477070	1610490	17q25	NM_001893	600864	No	No	No
74	+	0.602996	Chromosome 10 open reading frame 7	C10orf7	Hs.412842	784830	10p13	NM_006023	N/A	No	No	No
75	+	0.602795	P300/CBP-associated factor	PCAF	Hs.533055	296476	3p24	NM_003884	602303	No	No	No
76	+	0.601002	Histone 1, H4b	HIST1H4B	Hs.143080	1842170	6p21.3	NM_003544	602829	No	No	No
77	+	0.600702	Zinc finger, C3HC-type containing 1|Centromere protein F, 350/400ka (mitosin)	ZC3HC1|CENPF	MULTIPLE: Hs.194157|Hs.497741	115443	7q32.2|1q32-q41	N/A	N/A	No	No	No
78	–	0.600254	IQ motif and Sec7 domain 1	IQSEC1	Hs.475506	767819	3p25.2	NM_014869	N/A	No	No	No
79	+	0.599983	EST	N/A	N/A	N/A	N/A	N/A	N/A	N/A	N/A	N/A
80	+	0.59906	Gamma-aminobutyric acid (GABA) A receptor, pi	GABRP	Hs.26225	563598	5q33-q34	NM_014211	602729	No	No	1>Integral membrane protein.
81	–	0.597954	SH3 domain binding glutamic acid-rich protein like	SH3BGRL	Hs.108029	1603583	Xq13.3	NM_003022	300190	No	No	No
82	–	0.597372	Ectonucleotide pyrophosphatase/phosphodiesterase 1	ENPP1	Hs.527295	82991	6q22-q23	NM_006208	173335	No	No	1>Type II membrane protein.
83	+	0.596787	Chromosome 6 open reading frame 66	C6orf66	Hs.512144	2106756	6q16.1	NM_014165	N/A	No	No	No
84	–	0.593337	Target of myb1-like 2 (chicken)	TOM1L2	Hs.462379	46278	17p11.2	NM_144678	N/A	No	No	No
85	–	0.59296	EST	N/A	N/A	704261	N/A	N/A	N/A	N/A	N/A	N/A
86	+	0.592251	D4, zinc and double PHD fingers family 1	DPF1	Hs.466651	2324147	19q13.13-q13.2	NM_004647	601670	No	No	No
87	+	0.591941	Plexin domain containing 2	PLXDC2	Hs.549220	812277	10p12.31	NM_032812	606827	No	No	No
88	+	0.591728	Acetyl-Coenzyme A acyltransferase 2 (mitochondrial 3-oxoacyl-Coenzyme A thiolase)	ACAA2	Hs.200136	45376	18q21.1	NM_006111	604770	No	No	No
89	+	0.590756	Mitogen-activated protein kinase 14	MAPK14	Hs.485233	430709	6p21.3-p21.2	NM_001315	600289	No	No	No
90	+	0.590261	ATP synthase, H+ transporting, mitochondrial F1 complex, gamma polypeptide 1	ATP5C1	Hs.271135	845519	10p15.1	NM_005174	108729	No	No	No
91	+	0.58958	UDP-N-acetyl-alpha-D-galactosamine:polypeptide N-acetylgalactosaminyltransferase 13 (GalNAc-T13)	GALNT13	Hs.470277	51842	2q23.3-q24.1	NM_052917	608369	No	No	1>Type II membrane protein. Golgi (By similarity).
92	+	0.588567	Desmoplakin	DSP	Hs.519873	240961	6p24	NM_004415	125647	No	No	No
93	–	0.58486	Hypothetical protein FLJ14299	FLJ14299	Hs.288042	788087	8p12	NM_025069	N/A	No	No	No
94	–	0.583742	Solute carrier family 16 (monocarboxylic acid transporters), member 6	SLC16A6	Hs.42645	266389	17q24.2	NM_004694	603880	No	No	No
95	–	0.582858	Tuberous sclerosis 1	TSC1	Hs.370854	812042	9q34	NM_000368	605284	No	No	1>Cytoplasmic. At steady state found in association with membranes.
96	+	0.581765	Schwannomin interacting protein 1	SCHIP1	Hs.134665	506143	3q25.32-q25.33	NM_014575	N/A	No	No	No
97	–	0.580934	Dual specificity phosphatase 5	DUSP5	Hs.2128	342378	10q25	NM_004419	603069	No	No	No
98	–	0.580464	Anterior gradient 2 homolog (Xenopus laevis)	AGR2	Hs.530009	2321113	7p21.3	NM_006408	606358	No	No	No
99	–	0.579831	EST	N/A	N/A	2108257	N/A	N/A	N/A	N/A	N/A	N/A
100	+	0.578333	AF141348 alpha-tubulin(cytoskeleton)	N/A	N/A	N/A	N/A	N/A	N/A	N/A	N/A	N/A
101	+	0.577839	Histone 1, H4c	HIST1H4C	Hs.46423	1461138	6p21.3	NM_003542	602827	No	No	No
102	–	0.57752	Wolfram syndrome 1 (wolframin)	WFS1	Hs.518602	138189	4p16	NM_006005	606201	No	No	1>Integral membrane protein. Endoplasmic reticulum.
103	+	0.577472	Chromatin modifying protein 1B	CHMP1.5	Hs.551551	120684	18p11.21	NM_020412	606486	No	No	No
104	+	0.577087	SMAD, mothers against DPP homolog 4 (Drosophila)	SMAD4	Hs.75862	788421	18q21.1	NM_005359	600993	No	No	No
105	–	0.576925	Chromosome X open reading frame 45	CXorf45	Hs.443061	113298	Xq23	NM_024810	N/A	No	No	No
106	+	0.574797	Retinal outer segment membrane protein 1	ROM1	Hs.281564	223098	11q13	NM_000327	180721	No	No	1>Integral membrane protein.
107	+	0.574787	Solute carrier family 9 (sodium/hydrogen exchanger), isoform 6	SLC9A6	Hs.62185	20115	Xq26.3	NM_006359	300231	Yes	Yes	1>Integral membrane protein. Mitochondrial.
108	+	0.574475	BC005145 GDP dissociation inhibitor 2(cellular transportation)	N/A	N/A	N/A	N/A	N/A	N/A	N/A	N/A	N/A
109	+	0.574245	KIAA1586	KIAA1586	Hs.180663	1034483	6p12.1	NM_020931	N/A	No	No	No
110	–	0.574003	CAMP responsive element binding protein 1	CREB1	Hs.516646	148444	2q34	NM_004379	123810	No	No	No
111	+	0.573457	UTP11-like, U3 small nucleolar ribonucleoprotein, (yeast)	CGI-94	Hs.472038	713205	1p34.3	NM_016037	N/A	No	No	No
112	–	0.572838	EST	N/A	N/A	854593	N/A	N/A	N/A	N/A	N/A	N/A
113	+	0.572275	Nucleoside phosphorylase	NP	Hs.75514	769890	14q13.1	NM_000270	164050	No	No	No
114	+	0.570715	GIPC PDZ domain containing family, member 1|DEAD (Asp-Glu-Ala-Asp) box polypeptide 21	RGS19IP1|DDX21	MULTIPLE: Hs.6454|Hs.223141	586895	19p13.1|10q21	N/A	N/A	No	No	No
115	+	0.570682	BC006481 tubulin alpha 1(microtubule)	N/A	N/A	N/A	N/A	N/A	N/A	N/A	N/A	N/A
116	–	0.570538	Similar to CG4502-PA	N/A	Hs.126856	50582	5p15.31	AK096612	N/A	No	No	No
117	–	0.569621	GATA binding protein 2	GATA2	Hs.367725	135688	3q21.3	NM_032638	137295	No	No	No
118	+	0.56928	Pellino homolog 1 (Drosophila)	PELI1	Hs.7886	232842	2p13.3	NM_020651	N/A	No	No	No
119	–	0.569074	AF131785 clone 24994	N/A	N/A	N/A	N/A	N/A	N/A	N/A	N/A	N/A
120	–	0.568769	SMAD, mothers against DPP homolog 3 (Drosophila)	SMAD3	Hs.555881	345935	15q22.33	NM_005902	N/A	No	No	No
121	+	0.568701	Hypothetical protein LOC51059	LOC51059	Hs.13497	50329	8q24.23	NM_015912	N/A	No	No	No
122	–	0.567384	EST	N/A	N/A	448117	N/A	N/A	N/A	N/A	N/A	N/A
123	+	0.567305	EST	N/A	N/A	N/A	N/A	N/A	N/A	N/A	N/A	N/A
124	–	0.566822	Hypothetical protein LOC201895	LOC201895	Hs.205952	289505	4p14	NM_174921	N/A	No	No	No
125	+	0.565768	BF57544	N/A	N/A	N/A	N/A	N/A	N/A	N/A	N/A	N/A
126	+	0.565736	SEH1-like (S. cerevisiae)|S-adenosylhomocysteine hydrolase	SEH1L|AHCY	MULTIPLE: Hs.301048|Hs.388004	757206	18p11.21|20cen-q13.1	N/A	N/A	No	No	No
127	+	0.564807	DnaJ (Hsp40) homolog, subfamily B, member 6	DNAJB6	Hs.490745	757147	7q36.3	NM_005494	N/A	No	No	No
128	–	0.564111	Chromosome 9 open reading frame 91	C9orf91	Hs.522357	23579	9q32	NM_153045	N/A	No	No	No
129	+	0.563217	Z79996 clone SC22CB-33F2 on chromosome 22	N/A	N/A	N/A	N/A	N/A	N/A	N/A	N/A	N/A
130	+	0.563059	PAK1 interacting protein 1	PAK1IP1	Hs.310231	132111	6p24.1	NM_017906	607811	No	No	No
131	+	0.561832	ElaC homolog 1 (E. coli)	ELAC1	Hs.47572	244654	18q21	NM_018696	608079	No	No	No
132	–	0.561576	FLJ22794 protein	FLJ22794	Hs.150651	814224	11q12.1	NM_198847	N/A	No	No	No
133	+	0.56026	ATPase, Na+/K+ transporting, beta 3 polypeptide	ATP1B3	Hs.477789	842894	3q23	NM_001679	601867	No	No	1>Type II membrane protein.
134	+	0.560241	Annexin A8	ANXA8	Hs.524293	666879	10q11.2	BC033221	N/A	No	No	No
135	–	0.560002	Ubiquitin specific protease 20	USP20	Hs.5452	462431	9q34.11	NM_006676	N/A	No	No	No
136	+	0.559172	Abhydrolase domain containing 5	ABHD5	Hs.19385	399513	3p21	NM_016006	604780	No	No	No
137	+	0.558931	Scm-like with four mbt domains 1	SFMBT1	Hs.343679	743382	3p21.1	NM_016329	607319	No	No	No
138	–	0.557656	Phosphoinositide-3-kinase, class 2, beta polypeptide	PIK3C2B	Hs.497487	1536172	1q32	NM_002646	602838	No	No	1>Found mostly in the microsome, but also in the plasma membrane and cytosol.
139	+	0.556603	Malate dehydrogenase 1, NAD (soluble)	MDH1	Hs.526521	725188	2p13.3	NM_005917	154200	No	No	No
140	+	0.556273	Transmembrane 4 L six family member 1	TM4SF1	Hs.351316	840567	3q21-q25	NM_014220	191155	No	No	No
141	–	0.554273	Acetyl-Coenzyme A synthetase 2 (AMP forming)-like	ACAS2L	Hs.529353	291426	20p11.23-p11.21	NM_032501	N/A	No	No	No
142	+	0.554228	AL050139 DKFZp586M141 hypothetical protein FLJ13910	N/A	N/A	N/A	N/A	N/A	N/A	N/A	N/A	N/A
143	–	0.553072	Golgi autoantigen, golgin subfamily a, 1	GOLGA1	Hs.133469	34102	9q33.3	NM_002077	602502	No	No	1>Peripheral membrane protein associated with Golgi stacks.
144	–	0.552521	Homeo box B2	HOXB2	Hs.514289	1526826	17q21-q22	NM_002145	142967	No	No	No
145	+	0.552479	NM_006082 K-ALPHA-1 tubulin(cytoskeleton)	N/A	N/A	N/A	N/A	N/A	N/A	N/A	N/A	N/A
146	+	0.552208	EST	N/A	N/A	258033	N/A	N/A	N/A	N/A	N/A	N/A
147	+	0.552134	BC010494 tubulin alpha 1(cytoskeleton)	N/A	N/A	N/A	N/A	N/A	N/A	N/A	N/A	N/A
148	+	0.551847	Carcinoembryonic antigen-related cell adhesion molecule 1 (biliary glycoprotein)	CEACAM1	Hs.512682	2384179	19q13.2	NM_001712	109770	No	No	1>Type I membrane protein (isoforms A, B and C). Secreted (isoforms G, H and I).
149	–	0.551829	Transcribed locus	N/A	Hs.444858	1896335	N/A	BQ942770	N/A	No	No	No
150	+	0.551659	Golgi associated PDZ and coiled-coil motif containing	GOPC	Hs.191539	814309	6q21	NM_020399	606845	No	No	No
151	–	0.551006	Hypothetical gene supported by AK075564; BC060873	LOC400451	Hs.27373	2271170	15q26.1	NM_207446	N/A	No	No	No
152	–	0.55084	Proteasome (prosome, macropain) subunit, beta type, 7	PSMB7	Hs.213470	824150	9q34.11-q34.12	NM_002799	604030	No	No	No
153	+	0.550701	CDNA FLJ34896 fis, clone NT2NE2018180	N/A	Hs.507978	51078	N/A	AK092215	N/A	No	No	No
154	+	0.550605	AF081484 alpha-tubulin isoform 1(cytoskeleton)	N/A	N/A	N/A	N/A	N/A	N/A	N/A	N/A	N/A
155	+	0.550516	Acidic (leucine-rich) nuclear phosphoprotein 32 family, member E	ANP32E	Hs.385913	856388	1q21.2	NM_030920	N/A	No	No	No
156	–	0.548974	APG12 autophagy 12-like (S. cerevisiae)	APG12L	Hs.264482	2443399	5q21-q22	NM_004707	N/A	No	No	No
157	–	0.548397	Chromosome 20 open reading frame 18	C20orf18	Hs.247280	200592	20p13	NM_006462	N/A	No	No	No
158	+	0.547665	Cyclin A2	CCNA2	Hs.85137	950690	4q25-q31	NM_001237	123835	No	No	No
159	+	0.547078	NM_001494 GDP dissociation inhibitor 2(cellular transportation)	N/A	N/A	N/A	N/A	N/A	N/A	N/A	N/A	N/A
160	+	0.546271	THAP domain containing 11	THAP11	Hs.513681	826166	16q22.1	NM_020457	609119	No	No	No
161	+	0.545549	Inositol(myo)-1(or 4)-monophosphatase 2	IMPA2	Hs.367992	32299	18p11.2	NM_014214	605922	No	No	No
162	+	0.544999	Alpha-tubulin isotype H2-alpha	H2-ALPHA	Hs.503749	745138	2q21.1	NM_080386	N/A	No	No	No
163	+	0.543836	Sin3-associated polypeptide, 30kDa	SAP30	Hs.413835	502142	4q34.1	NM_003864	603378	No	No	No
164	–	0.543132	Ankyrin repeat and SOCS box-containing 6	ASB6	Hs.125037	1621805	N/A	NM_177999	N/A	No	No	No
165	+	0.543115	EST	N/A	N/A	2470840	N/A	N/A	N/A	N/A	N/A	N/A
166	+	0.542734	Vaccinia related kinase 2	VRK2	Hs.468623	824117	2p16-p15	NM_006296	602169	No	No	No
167	–	0.541836	CAMP responsive element binding protein 3-like 4	CREB3L4	Hs.372924	814145	1q21.3	NM_130898	607495	No	No	No
168	+	0.54091	Tumor suppressor candidate 3	TUSC3	Hs.426324	293859	8p22	NM_178234	601385	Yes	No	No
169	+	0.540148	EST	N/A	N/A	N/A	N/A	N/A	N/A	N/A	N/A	N/A
170	–	0.537279	IQ motif containing E	IQCE	Hs.520627	272100	7p22.3	NM_152558	N/A	No	No	No
171	–	0.537219	SATB family member 2	SATB2	Hs.516617	1642145	2q33	NM_015265	608148	No	No	No
172	–	0.536433	Myelin expression factor 2	MYEF2	Hs.6638	251875	15q21.1	NM_016132	N/A	No	No	No
173	–	0.536268	Bradykinin receptor B2	BDKRB2	Hs.525572	665674	14q32.1-q32.2	NM_000623	113503	No	No	No
174	–	0.536222	Solute carrier family 16 (monocarboxylic acid transporters), member 2	SLC16A2	Hs.75317	773344	Xq13.2	NM_006517	300095	No	No	1>Integral membrane protein. Plasma membrane (Probable).
175	–	0.534813	Neuro-oncological ventral antigen 1	NOVA1	Hs.211225	2015354	14q	NM_002515	602157	No	No	No
176	+	0.534595	NM_001494 GDP dissociation inhibitor 2(cellular transportation)	N/A	N/A	N/A	N/A	N/A	N/A	N/A	N/A	N/A
177	+	0.534493	NM_006082 K-ALPHA-1 tubulin(cytoskeleton)	N/A	N/A	N/A	N/A	N/A	N/A	N/A	N/A	N/A
178	+	0.534206	Tigger transposable element derived 2	TIGD2	Hs.58924	416361	4q22.1	NM_145715	N/A	No	No	No
179	+	0.534116	Solute carrier family 2 (facilitated glucose transporter), member 1	SLC2A1	Hs.473721	25389	1p35-p31.3	NM_006516	138140	No	No	1>Integral membrane protein. Localizes primarily at the cell surface (By similarity).
180	+	0.533049	NM_006082 K-ALPHA-1 tubulin(cytoskeleton)	N/A	N/A	N/A	N/A	N/A	N/A	N/A	N/A	N/A
181	–	0.532825	Ankyrin repeat domain 40	MGC15396	Hs.463426	244277	17q21.33	NM_052855	N/A	No	No	No
182	+	0.532407	GDP dissociation inhibitor 2	GDI2	Hs.299055	197176	10p15	NM_001494	600767	No	No	No
183	–	0.532306	Trefoil factor 1 (breast cancer, estrogen-inducible sequence expressed in)	TFF1	Hs.162807	2223790	21q22.3	NM_003225	113710	No	No	1>Secreted.
184	+	0.531413	LSM6 homolog, U6 small nuclear RNA associated (S. cerevisiae)	LSM6	Hs.190520	397638	4q31.22	NM_007080	607286	No	No	No
185	–	0.530989	WW domain containing E3 ubiquitin protein ligase 1	WWP1	Hs.533440	141959	8q21	NM_007013	602307	No	No	No
186	+	0.530751	Uncharacterized bone marrow protein BM039	BM039	Hs.283532	448036	16q23.2	NM_018455	N/A	No	No	No
187	–	0.530536	Ral GEF with PH domain and SH3 binding motif 2	RALGPS2	Hs.496222	731376	1q25.2	NM_018037	603874	No	No	No
188	+	0.528633	Nurim (nuclear envelope membrane protein)	NRM	Hs.519993	813318	6p21.33	NM_007243	N/A	No	No	No
189	–	0.527687	Regulator of G-protein signalling 11	RGS11	Hs.65756	1500542	16p13.3	NM_183337	603895	No	No	No
190	+	0.527531	EST	N/A	N/A	N/A	N/A	N/A	N/A	N/A	N/A	N/A
191	+	0.526359	Histone 1, H4c	HIST1H4C	Hs.46423	1461138	6p21.3	NM_003542	602827	No	No	No
192	–	0.525973	KIAA1533	KIAA1533	Hs.515351	843054	19q13.11	NM_020895	N/A	No	No	No
193	+	0.525616	Epidermal growth factor receptor (erythroblastic leukemia viral (v-erb-b) oncogene homolog, avian)	EGFR	Hs.488293	324861	7p12	NM_005228	131550	No	No	1>Type I membrane protein. Isoform 2 is secreted.
194	–	0.525413	EST	N/A	N/A	2072955	N/A	N/A	N/A	N/A	N/A	N/A
195	–	0.525306	Nuclear receptor subfamily 2, group F, member 1	NR2F1	Hs.519445	2014382	5q14	NM_005654	132890	No	No	No
196	–	0.525296	Activin A receptor, type IB	ACVR1B	Hs.438918	730768	12q13	NM_004302	601300	No	No	1>Type I membrane protein.
197	+	0.52516	PAP associated domain containing 1	PAPD1	Hs.173946	129345	10p11.23	NM_018109	N/A	No	No	No
198	–	0.524972	Cytoplasmic polyadenylation element binding protein 4	CPEB4	Hs.127126	280985	5q21	NM_030627	N/A	No	No	No
199	+	0.523903	Eukaryotic translation initiation factor 3, subunit 6 48kDa	EIF3S6	Hs.405590	2568696	8q22-q23	NM_001568	602210	No	No	No
200	–	0.523601	Egl nine homolog 2 (C. elegans)	EGLN2	Hs.515417	824419	19q13.2	NM_017555	606424	No	No	No
